# Supplementary material for: Nivolumab versus Cabozantinib: Comparing Overall Survival in Metastatic Renal Cell Carcinoma
Source: PLoS One. 2016 Jun 6;11(6):e0155389. doi: 10.1371/journal.pone.0155389 (PMC4894561; doi:10.1371/journal.pone.0155389)
Supplement: S2 File — (ZIP) [file pone.0155389.s004.zip]

Archive with 21 entries (19 files):
- Bayesian_models/bugs_model_exponential.txt
- Bayesian_models/bugs_model_Gompertz.txt
- Bayesian_models/bugs_model_loglogistic.txt
- Bayesian_models/bugs_model_Weibull.txt
- Bayesian_models/nivo_cabo_fixed_effects.r
- Bayesian_models/Source_data_2_pivotal_trials/
- Bayesian_models/Source_data_2_pivotal_trials/cabonivo_newinputs.r
- Bayesian_models/Source_data_2_pivotal_trials/inputs/
- Bayesian_models/Source_data_2_pivotal_trials/inputs/os1.csv
- Bayesian_models/Source_data_2_pivotal_trials/inputs/os1.png
- Bayesian_models/Source_data_2_pivotal_trials/inputs/os1_cabozantinib_atrisk.csv
- Bayesian_models/Source_data_2_pivotal_trials/inputs/os1_cabozantinib_survival.csv
- Bayesian_models/Source_data_2_pivotal_trials/inputs/os1_everolimus_atrisk.csv
- Bayesian_models/Source_data_2_pivotal_trials/inputs/os1_everolimus_survival.csv
- Bayesian_models/Source_data_2_pivotal_trials/inputs/os2.csv
- Bayesian_models/Source_data_2_pivotal_trials/inputs/os2.png
- Bayesian_models/Source_data_2_pivotal_trials/inputs/os2_everolimus_atrisk.csv
- Bayesian_models/Source_data_2_pivotal_trials/inputs/os2_everolimus_survival.csv
- Bayesian_models/Source_data_2_pivotal_trials/inputs/os2_nivolumab_atrisk.csv
- Bayesian_models/Source_data_2_pivotal_trials/inputs/os2_nivolumab_survival.csv
- Bayesian_models/Source_data_2_pivotal_trials/Thumbs.db
