# Supplementary material for: Nivolumab versus Cabozantinib: Comparing Overall Survival in Metastatic Renal Cell Carcinoma
Source: PLoS One. 2016 Jun 6;11(6):e0155389. doi: 10.1371/journal.pone.0155389 (PMC4894561; doi:10.1371/journal.pone.0155389)
Supplement: S2 File — (ZIP) [file pone.0155389.s004.zip › Bayesian_models/bugs_model_exponential.txt]

Model{
	for (i in 1:N){ # N=number of data points in dataset
		#likelihood
		r[i]~ dbin(p[i],n[i])
		p[i]<-1-exp(-lambda[i]*dt[i])
		lambda[i] <- mu[s[i]]+delta[s[i]]*(1-equals(t[i],b[i]))
		}

	for(k in 1 :NS){ # NS=number of studies in dataset
		delta[k] <- md[k]
		md[k]<-d[ts[k]]-d[bs[k]]
	}

	# priors
		d[1]<-0
	for(j in 2 :NT){ # NT=number of treatments
		d[j] ~ dnorm(0,.0001)
	}
	for(k in 1 :NS){
		mu[k] ~ dnorm(0,.0001)
	}
}
