# Supplementary material for: Nivolumab versus Cabozantinib: Comparing Overall Survival in Metastatic Renal Cell Carcinoma
Source: PLoS One. 2016 Jun 6;11(6):e0155389. doi: 10.1371/journal.pone.0155389 (PMC4894561; doi:10.1371/journal.pone.0155389)
Supplement: S2 File — (ZIP) [file pone.0155389.s004.zip › Bayesian_models/bugs_model_loglogistic.txt]

Model{
	for (i in 1:N){ # N=number of data points in dataset
		#likelihood
		r[i]~ dbin(p[i],n[i])
		p[i]<-1-exp(-h[i]*dt[i]) 

		h[i]<-(exp(theta[i])/exp(nu[i]))*pow(time[i]/exp(nu[i]), exp(theta[i])-1)/(1+pow(time[i]/exp(nu[i]), exp(theta[i])))
		nu[i] <- mu[s[i],1] + (delta[s[i],1]*(1-equals(t[i],b[i])))
		#log(nu[i])<-mu[s[i],1]+delta[s[i],1]*(1-equals(t[i],b[i]))
		theta[i] <- mu[s[i],2]+ (delta[s[i],2]*(1-equals(t[i],b[i])))
		#log(theta[i])<-mu[s[i],2]+ delta[s[i],2]*(1-equals(t[i],b[i]))
		}

	for(k in 1 :NS){ # NS=number of studies in dataset
		delta[k,1] <- md[k,1]
		delta[k,2] <- md[k,2]
		md[k,1]<-d[ts[k],1]-d[bs[k],1]
		md[k,2]<-d[ts[k],2]-d[bs[k],2]
	}

	# priors
		d[1,1]<-0
		d[1,2]<-0
	for(j in 2 :NT){ # NT=number of treatments
		d[j,1:2] ~ dmnorm(mean[1:2],prec2[,])
	}
	for(k in 1 :NS){
		mu[k,1:2] ~ dmnorm(mean[1:2],prec2[,])
	}
}
