# Supplementary material for: Nivolumab versus Cabozantinib: Comparing Overall Survival in Metastatic Renal Cell Carcinoma
Source: PLoS One. 2016 Jun 6;11(6):e0155389. doi: 10.1371/journal.pone.0155389 (PMC4894561; doi:10.1371/journal.pone.0155389)
Supplement: S2 File — (ZIP) [file pone.0155389.s004.zip › Bayesian_models/bugs_model_Weibull.txt]

Model{
for (i in 1:N){ # N=number of data points in dataset
#likelihood
r[i]~ dbin(p[i],n[i])
p[i]<-1-exp(-h[i]*dt[i]) 


log(h[i])<-nu[i] + log(time[i])*theta[i]
nu[i]<-mu[s[i],1]+delta[s[i],1]*(1-equals(t[i],b[i]))
theta[i]<-mu[s[i],2]+ delta[s[i],2]*(1-equals(t[i],b[i]))
}
for(k in 1 :NS){ # NS=number of studies in dataset
delta[k,1] <- md[k,1]
delta[k,2] <- md[k,2]
md[k,1]<-d[ts[k],1]-d[bs[k],1]
md[k,2]<-d[ts[k],2]-d[bs[k],2]
}
# priors
d[1,1]<-0
d[1,2]<-0
for(j in 2 :NT){ # NT=number of treatments
d[j,1:2] ~ dmnorm(mean[1:2],prec2[,])
}
for(k in 1 :NS){
mu[k,1:2] ~ dmnorm(mean[1:2],prec2[,])
}
}
