# Supplementary material for: Nivolumab versus Cabozantinib: Comparing Overall Survival in Metastatic Renal Cell Carcinoma
Source: PLoS One. 2016 Jun 6;11(6):e0155389. doi: 10.1371/journal.pone.0155389 (PMC4894561; doi:10.1371/journal.pone.0155389)
Supplement: S2 File — (ZIP) [file pone.0155389.s004.zip › Bayesian_models/Source_data_2_pivotal_trials/cabonivo_newinputs.r]

#Algorithm to create a raw dataset from DigizeIt readings from a Kaplan-Meier curve
	library("MASS")
	library("splines")
	library("survival")
	# setwd("P:xxx")


guyot <- function(digizeit, pub.risk, tot.events="NA", arm.id=1) {
	
###FUNCTION INPUTS
	# digisurvfile <- "os1_cabozantinib_survival.csv" #Input survival times from graph reading
	# nriskfile <- "os1_cabozantinib_atrisk.csv" #Input reported number at risk
	# KMdatafile <- "KMdata study2 figA arm1 time1 ne.txt" #Output file events and cens
	# KMdataIPDfile <- "KMdataIPD study2 figA arm1 time1 ne.txt" #Output file for IPD
	# tot.events <- "NA" #tot.events = total no. of events reported. If not reported, then tot.events="NA"
	# arm.id<-1 #arm indicator
###END FUNCTION INPUTS

			#Read in survival times read by digizeit
					# digizeit <- read.table(paste(path,digisurvfile,sep=""), sep=",", header=TRUE)
					t.S<-digizeit[,2]
					S<-digizeit[,3]
			#Read in published numbers at risk, n.risk, at time, t.risk, lower and upper
			# indexes for time interval
					# pub.risk<-read.table(paste(path,nriskfile,sep=""), sep=",", header=TRUE)
					t.risk<-pub.risk[,2]
					lower<-pub.risk[,3]
					upper<-pub.risk[,4]
					n.risk<-pub.risk[,5]
					n.int<-length(n.risk)
					n.t<- upper[n.int]
				#Initialise vectors
					arm<-rep(arm.id,n.risk[1])
					n.censor<- rep(0,(n.int-1))
					n.hat<-rep(n.risk[1]+1,n.t)
					cen<-rep(0,n.t)
					d<-rep(0,n.t)
					KM.hat<-rep(1,n.t)
					last.i<-rep(1,n.int)
					sumdL<-0
				
			if (n.int > 1){
				#Time intervals 1,...,(n.int-1)
				for (i in 1:(n.int-1)){
					#First approximation of no. censored on interval i
					n.censor[i]<- round(n.risk[i]*S[lower[i+1]]/S[lower[i]]- n.risk[i+1])
					#Adjust tot. no. censored until n.hat = n.risk at start of interval (i+1)
					while((n.hat[lower[i+1]]>n.risk[i+1])||((n.hat[lower[i+1]]<n.risk[i+1])&&(n.censor[i]>0))){
						if (n.censor[i]<=0){
							cen[lower[i]:upper[i]]<-0
							n.censor[i]<-0
						}
						if (n.censor[i]>0){
							cen.t<-rep(0,n.censor[i])
							for (j in 1:n.censor[i]){
								cen.t[j]<- t.S[lower[i]] +
								j*(t.S[lower[(i+1)]]-t.S[lower[i]])/(n.censor[i]+1)
							}
							#Distribute censored observations evenly over time. Find no. censored on each time interval.
							cen[lower[i]:upper[i]]<-hist(cen.t,breaks=t.S[lower[i]:lower[(i+1)]],
							plot=F)$counts
						}
						#Find no. events and no. at risk on each interval to agree with K-M estimates read from curves
						n.hat[lower[i]]<-n.risk[i]
						last<-last.i[i]
						for (k in lower[i]:upper[i]){
							if (i==1 & k==lower[i]) {
								d[k]<-0
								KM.hat[k]<-1
							}
							else {
								d[k]<-round(n.hat[k]*(1-(S[k]/KM.hat[last])))
								KM.hat[k]<-KM.hat[last]*(1-(d[k]/n.hat[k]))
							}
							n.hat[k+1]<-n.hat[k]-d[k]-cen[k]
							if (d[k] != 0) last<-k
						 }
						 n.censor[i]<- n.censor[i]+(n.hat[lower[i+1]]-n.risk[i+1])
					}
					if (n.hat[lower[i+1]]<n.risk[i+1]) n.risk[i+1]<-n.hat[lower[i+1]]
					last.i[(i+1)]<-last
				}
			}

			#Time interval n.int.
			if (n.int > 1) { 
				#Assume same censor rate as average over previous time intervals.
				 n.censor[n.int]<- min(round(sum(n.censor[1:(n.int-1)])*(t.S[upper[n.int]]-
				 t.S[lower[n.int]])/(t.S[upper[(n.int-1)]]-t.S[lower[1]])), n.risk[n.int])
			}

			if (n.int==1){n.censor[n.int]<-0}
			if (n.censor[n.int] <= 0){
				cen[lower[n.int]:(upper[n.int]-1)]<-0
				n.censor[n.int]<-0
			}
			if (n.censor[n.int]>0) {
				cen.t<-rep(0,n.censor[n.int])
				for (j in 1:n.censor[n.int]){
					cen.t[j]<- t.S[lower[n.int]] +
					j*(t.S[upper[n.int]]-t.S[lower[n.int]])/(n.censor[n.int]+1)
				}
				cen[lower[n.int]:(upper[n.int]-1)]<-hist(cen.t,breaks=t.S[lower[n.int]:upper[n.int]],
				plot=F)$counts
			}

			#Find no. events and no. at risk on each interval to agree with K-M estimates read from curves
			n.hat[lower[n.int]] <- n.risk[n.int]
			last <- last.i[n.int]
			for (k in lower[n.int]:upper[n.int]) {
				if(KM.hat[last] !=0){
					d[k]<-round(n.hat[k]*(1-(S[k]/KM.hat[last])))} else {d[k]<-0}
				KM.hat[k]<-KM.hat[last]*(1-(d[k]/n.hat[k]))
				n.hat[k+1]<-n.hat[k]-d[k]-cen[k]
				#No. at risk cannot be negative
				if (n.hat[k+1] < 0) {
					n.hat[k+1]<-0
					cen[k]<-n.hat[k] - d[k]
				}
				if (d[k] != 0) last<-k
			}

			#If total no. of events reported, adjust no. censored so that total no. of events agrees.
			if (tot.events != "NA"){
				if (n.int>1){
					sumdL<-sum(d[1:upper[(n.int-1)]])
					#If total no. events already too big, then set events and censoring = 0 on all further time intervals
					if (sumdL >= tot.events){
						d[lower[n.int]:upper[n.int]]<- rep(0,(upper[n.int]-lower[n.int]+1))
						cen[lower[n.int]:(upper[n.int]-1)]<- rep(0,(upper[n.int]-lower[n.int]))
						n.hat[(lower[n.int]+1):(upper[n.int]+1)]<- rep(n.risk[n.int],(upper[n.int]+1-lower[n.int]))
					}
				}
				#Otherwise adjust no. censored to give correct total no. events
				if ((sumdL < tot.events)|| (n.int==1)){
					sumd<-sum(d[1:upper[n.int]])
					while ((sumd > tot.events)||((sumd< tot.events)&&(n.censor[n.int]>0))){
						n.censor[n.int]<- n.censor[n.int] + (sumd - tot.events)
						if (n.censor[n.int]<=0){
							cen[lower[n.int]:(upper[n.int]-1)]<-0
							n.censor[n.int]<-0
						}
						if (n.censor[n.int]>0){
							cen.t<-rep(0,n.censor[n.int])
							for (j in 1:n.censor[n.int]){
							cen.t[j]<- t.S[lower[n.int]] +
							 j*(t.S[upper[n.int]]-t.S[lower[n.int]])/(n.censor[n.int]+1)
							}
							cen[lower[n.int]:(upper[n.int]-1)]<-hist(cen.t,breaks=t.S[lower[n.int]:upper[n.int]],
							 plot=F)$counts
						}
						n.hat[lower[n.int]]<-n.risk[n.int]
						last<-last.i[n.int]
						for (k in lower[n.int]:upper[n.int]){
							d[k]<-round(n.hat[k]*(1-(S[k]/KM.hat[last])))
							KM.hat[k]<-KM.hat[last]*(1-(d[k]/n.hat[k]))
							if (k != upper[n.int]){
								n.hat[k+1]<-n.hat[k]-d[k]-cen[k]
								#No. at risk cannot be negative
								if (n.hat[k+1] < 0) {
									n.hat[k+1]<-0
									cen[k]<-n.hat[k] - d[k]
								}
							}
							if (d[k] != 0) last<-k
						}
						sumd<- sum(d[1:upper[n.int]])
					}
				}
			}
			# write.table(matrix(c(t.S,n.hat[1:n.t],d,cen),ncol=4,byrow=F),paste(path,KMdatafile,sep=""),sep="\t")
			wt1 <- matrix(c(t.S,n.hat[1:n.t],d,cen),ncol=4,byrow=F)
			
			### Now form IPD ###
			#Initialise vectors
				t.IPD<-rep(t.S[n.t],n.risk[1])
				event.IPD<-rep(0,n.risk[1])
			#Write event time and event indicator (=1) for each event, as separate row in t.IPD and event.IPD
			k=1
			for (j in 1:n.t){
				if(d[j]!=0){
					t.IPD[k:(k+d[j]-1)]<- rep(t.S[j],d[j])
					event.IPD[k:(k+d[j]-1)]<- rep(1,d[j])
					k<-k+d[j]
				}
			}

			#Write censor time and event indicator (=0) for each censor, as separate row in t.IPD and event.IPD
			for (j in 1:(n.t-1)){
				if(cen[j]!=0){
					t.IPD[k:(k+cen[j]-1)]<- rep(((t.S[j]+t.S[j+1])/2),cen[j])
					event.IPD[k:(k+cen[j]-1)]<- rep(0,cen[j])
					k<-k+cen[j]
				}
			}

			#Output IPD
				IPD <- matrix(c(t.IPD,event.IPD,arm),ncol=3,byrow=F)
				# write.table(IPD,paste(path,KMdataIPDfile,sep=""),sep="\t")
	return(list("curve"=as.data.frame(wt1), "patient"=as.data.frame(IPD)))
}


a1 <- read.table("Source_data_2_pivotal_trials\\inputs\\os1_cabozantinib_survival.csv", sep=",", header=TRUE)
a2 <- read.table("Source_data_2_pivotal_trials\\inputs\\os1_cabozantinib_atrisk.csv", sep=",", 	header=TRUE)
os1_cabo <- guyot(a1, a2, tot.events="NA", 	arm.id=1)
os1_ev <- 	guyot(read.table("Source_data_2_pivotal_trials\\inputs\\os1_everolimus_survival.csv", sep=",", header=TRUE), 		read.table("Source_data_2_pivotal_trials\\inputs\\os1_everolimus_atrisk.csv", sep=",", 		header=TRUE), tot.events="NA", 	arm.id=2)
os2_nivo <- guyot(read.table("Source_data_2_pivotal_trials\\inputs\\os2_nivolumab_survival.csv", sep=",", header=TRUE), 		read.table("Source_data_2_pivotal_trials\\inputs\\os2_nivolumab_atrisk.csv", sep=",", 		header=TRUE), tot.events="NA", 	arm.id=3)
os2_ev <- 	guyot(read.table("Source_data_2_pivotal_trials\\inputs\\os2_everolimus_survival.csv", sep=",", header=TRUE), 		read.table("Source_data_2_pivotal_trials\\inputs\\os2_everolimus_atrisk.csv", sep=",", 		header=TRUE), tot.events="NA", 	arm.id=4)


#Find Kaplan-Meier estimates
	# IPD <- os1_cabo$patient #etc
	# KM.est<-survfit(Surv(IPD[,1],IPD[,2])~1,data=IPD,type="kaplan-meier",)
	# KM.est
	# summary(KM.est)
	# plot(KM.est)
	
#Find Cox hazard ratio
	# data1 <- os2_nivo$patient
	# data0 <- os2_ev$patient	
	# data1 <- os1_cabo$patient
	# data0 <- os1_ev$patient
	# data<-merge(data0,data1,all=T)
	# cox<-coxph(formula = Surv(data[,1], data[,2]) ~ data[,3], data=data)
	# summary(cox)
	
