# Supplementary material for: Nivolumab versus Cabozantinib: Comparing Overall Survival in Metastatic Renal Cell Carcinoma
Source: PLoS One. 2016 Jun 6;11(6):e0155389. doi: 10.1371/journal.pone.0155389 (PMC4894561; doi:10.1371/journal.pone.0155389)
Supplement: S2 File — (ZIP) [file pone.0155389.s004.zip › Bayesian_models/Source_data_2_pivotal_trials/inputs/os1.csv]

x	Curve1	Curve2
0	100	100
1	99.0777	99.486
2	97.3861	98.2962
3	94.8317	96.2206
4	90.7076	93.6813
5	85.2324	92.6298
6	81.0096	90.4661
7	76.2346	87.524
8	72.4611	84.8846
9	69.9038	81.3936
10	67.1827	78.1459
11	65.2088	75.2662
12	63.4856	71.6263
13	59.8745	65.8045
14	56.0511	65.5654
15	55.4805	63.5817
16	55.4805	61.4004
17	55.4805	58.4555
18	55.4805	58.2452
19	55.4805	38.9984
20	55.4805	38.9984
21	55.4805	38.9984
22	55.4805	38.9984
23	55.4805	38.9984
24	55.4805	38.9984
