# Supplementary material for: Nivolumab versus Cabozantinib: Comparing Overall Survival in Metastatic Renal Cell Carcinoma
Source: PLoS One. 2016 Jun 6;11(6):e0155389. doi: 10.1371/journal.pone.0155389 (PMC4894561; doi:10.1371/journal.pone.0155389)
Supplement: S2 File — (ZIP) [file pone.0155389.s004.zip › Bayesian_models/Source_data_2_pivotal_trials/inputs/os1_cabozantinib_survival.csv]

k	time	survival
1	0	1
2	1	0.99486
3	2	0.982962
4	3	0.962206
5	4	0.936813
6	5	0.926298
7	6	0.904661
8	7	0.87524
9	8	0.848846
10	9	0.813936
11	10	0.781459
12	11	0.752662
13	12	0.716263
14	13	0.658045
15	14	0.655654
16	15	0.635817
17	16	0.614004
18	17	0.584555
19	18	0.582452
20	19	0.389984
21	20	0.389984
22	21	0.389984
23	22	0.389984
24	23	0.389984
25	24	0.389984
