# Supplementary material for: Nivolumab versus Cabozantinib: Comparing Overall Survival in Metastatic Renal Cell Carcinoma
Source: PLoS One. 2016 Jun 6;11(6):e0155389. doi: 10.1371/journal.pone.0155389 (PMC4894561; doi:10.1371/journal.pone.0155389)
Supplement: S2 File — (ZIP) [file pone.0155389.s004.zip › Bayesian_models/Source_data_2_pivotal_trials/inputs/os1_everolimus_survival.csv]

k	time	survival
1	0	1
2	1	0.990777
3	2	0.973861
4	3	0.948317
5	4	0.907076
6	5	0.852324
7	6	0.810096
8	7	0.762346
9	8	0.724611
10	9	0.699038
11	10	0.671827
12	11	0.652088
13	12	0.634856
14	13	0.598745
15	14	0.560511
16	15	0.554805
17	16	0.554805
18	17	0.554805
19	18	0.554805
20	19	0.554805
21	20	0.554805
22	21	0.554805
23	22	0.554805
24	23	0.554805
25	24	0.554805
