# Supplementary material for: Nivolumab versus Cabozantinib: Comparing Overall Survival in Metastatic Renal Cell Carcinoma
Source: PLoS One. 2016 Jun 6;11(6):e0155389. doi: 10.1371/journal.pone.0155389 (PMC4894561; doi:10.1371/journal.pone.0155389)
Supplement: S2 File — (ZIP) [file pone.0155389.s004.zip › Bayesian_models/Source_data_2_pivotal_trials/inputs/os2.csv]

x	Curve1	Curve2
0	0.998214	1.00728
1	0.985157	0.983489
2	0.972099	0.951823
3	0.956247	0.916898
4	0.933331	0.879839
5	0.909957	0.849198
6	0.884455	0.816491
7	0.864794	0.778717
8	0.852444	0.745712
9	0.833598	0.717015
10	0.800008	0.703414
11	0.775758	0.688059
12	0.754436	0.666329
13	0.732583	0.643694
14	0.710475	0.632112
15	0.694483	0.616852
16	0.663611	0.590143
17	0.637086	0.559726
18	0.618305	0.541664
19	0.600073	0.515637
20	0.585003	0.475489
21	0.559551	0.461762
22	0.541694	0.451261
23	0.526716	0.447825
24	0.515471	0.438443
25	0.49567	0.41413
26	0.489892	0.411911
27	0.474165	0.401125
28	0.445946	0.390119
29	0.417069	0.35661
30	0.416873	0.323453
31	0.416873	0.322581
32	0.416873	0.322581
33	0.416873	0.322581
