# Supplementary material for: Nivolumab versus Cabozantinib: Comparing Overall Survival in Metastatic Renal Cell Carcinoma
Source: PLoS One. 2016 Jun 6;11(6):e0155389. doi: 10.1371/journal.pone.0155389 (PMC4894561; doi:10.1371/journal.pone.0155389)
Supplement: S2 File — (ZIP) [file pone.0155389.s004.zip › Bayesian_models/Source_data_2_pivotal_trials/inputs/os2_everolimus_atrisk.csv]

interval	time	lower	upper	atrisk
1	0	1	3	411
2	3	4	6	366
3	6	7	9	324
4	9	10	12	287
5	12	13	15	265
6	15	16	18	241
7	18	19	21	187
8	21	22	24	115
9	24	25	27	61
10	27	28	30	20
11	30	31	33	2
12	33	34	34	0
