# Supplementary material for: Nivolumab versus Cabozantinib: Comparing Overall Survival in Metastatic Renal Cell Carcinoma
Source: PLoS One. 2016 Jun 6;11(6):e0155389. doi: 10.1371/journal.pone.0155389 (PMC4894561; doi:10.1371/journal.pone.0155389)
Supplement: S2 File — (ZIP) [file pone.0155389.s004.zip › Bayesian_models/Source_data_2_pivotal_trials/inputs/os2_everolimus_survival.csv]

k	time	survival
1	0	1
2	1	0.983489
3	2	0.951823
4	3	0.916898
5	4	0.879839
6	5	0.849198
7	6	0.816491
8	7	0.778717
9	8	0.745712
10	9	0.717015
11	10	0.703414
12	11	0.688059
13	12	0.666329
14	13	0.643694
15	14	0.632112
16	15	0.616852
17	16	0.590143
18	17	0.559726
19	18	0.541664
20	19	0.515637
21	20	0.475489
22	21	0.461762
23	22	0.451261
24	23	0.447825
25	24	0.438443
26	25	0.41413
27	26	0.411911
28	27	0.401125
29	28	0.390119
30	29	0.35661
31	30	0.323453
32	31	0.322581
33	32	0.322581
34	33	0.322581
