# Supplementary material for: Nivolumab versus Cabozantinib: Comparing Overall Survival in Metastatic Renal Cell Carcinoma
Source: PLoS One. 2016 Jun 6;11(6):e0155389. doi: 10.1371/journal.pone.0155389 (PMC4894561; doi:10.1371/journal.pone.0155389)
Supplement: S2 File — (ZIP) [file pone.0155389.s004.zip › Bayesian_models/Source_data_2_pivotal_trials/inputs/os2_nivolumab_atrisk.csv]

interval	time	lower	upper	atrisk
1	0	1	3	410
2	3	4	6	389
3	6	7	9	359
4	9	10	12	337
5	12	13	15	305
6	15	16	18	275
7	18	19	21	213
8	21	22	24	139
9	24	25	27	73
10	27	28	30	29
11	30	31	32	3
