# Supplementary material for: Nivolumab versus Cabozantinib: Comparing Overall Survival in Metastatic Renal Cell Carcinoma
Source: PLoS One. 2016 Jun 6;11(6):e0155389. doi: 10.1371/journal.pone.0155389 (PMC4894561; doi:10.1371/journal.pone.0155389)
Supplement: S2 File — (ZIP) [file pone.0155389.s004.zip › Bayesian_models/Source_data_2_pivotal_trials/inputs/os2_nivolumab_survival.csv]

k	time	survival
1	0	1
2	1	0.985157
3	2	0.972099
4	3	0.956247
5	4	0.933331
6	5	0.909957
7	6	0.884455
8	7	0.864794
9	8	0.852444
10	9	0.833598
11	10	0.800008
12	11	0.775758
13	12	0.754436
14	13	0.732583
15	14	0.710475
16	15	0.694483
17	16	0.663611
18	17	0.637086
19	18	0.618305
20	19	0.600073
21	20	0.585003
22	21	0.559551
23	22	0.541694
24	23	0.526716
25	24	0.515471
26	25	0.49567
27	26	0.489892
28	27	0.474165
29	28	0.445946
30	29	0.417069
31	30	0.416873
32	31	0.416873
